# Supplementary material for: Genome-Wide Identification and Salt Tolerance Analysis of the SKS Gene Family in Soybean
Source: Int J Mol Sci. 2026 Mar 10;27(6):2522. doi: 10.3390/ijms27062522 (PMC13026732; doi:10.3390/ijms27062522)
Supplement: Supplementary file 1 [file ijms-27-02522-s001.zip › Supplementary Table.xlsx]

## Sheet: Sheet1
Schedule S1 Real-time quantitative primer sequence for the GmSKSs gene
Primer name	Primer sequence (5' to 3')
Tubulin-F	TCTTGGACAACGAAGCCATCT
Tubulin-R	GGTGAGGGACGAAATGATCT
GmSKS5-qF	GCTGCTCAACATGAAGCTGATTAAT
GmSKS5-qR	CCATTGATAAGAATACCCTGTTGTTTAAC
GmSKS9-qF	AAGCAGAATCCTAGAATTAAGAAATGGG
GmSKS9-qR	TGGGAATTGCCAGTTTATCAAAATC
GmSKS11-qF	GCTTCTTCCGTCCACTGTGAAG
GmSKS11-qR	GAGGAACGGTTCTCTGAGGTAGTT
GmSKS12-qF	CTAGGTAGTCCTCAGCAGGTGGTTC
GmSKS12-qR	TTTGTTTGATGCCATTCCAAGTAAG
GmSKS14-qF	CAGTAGACAATATGGGAAGCACTGG
GmSKS14-qR	CCTGCTGGGGACTAGCCAAG
GmSKS15-qF	TAAGTGTGCAAGCAGAAGATGCG
GmSKS15-qR	ATTAGTCACCAAGTCAAGTCTAGGCC
GmSKS21-qF	AATCACAGAAAAACAAAAAAAGCTACTC
GmSKS21-qR	TTGTTGTTGATAGCAATGACCTGCT
GmSKS22-qF	GCAAAAGCCTCAAAAGGTTTCG
GmSKS22-qR	AACTAATAACTCAATCACAAAACCTCACC
GmSKS23-qF	ACACGGCCCTTAGAGCAACAC
GmSKS23-qR	CTTGCCTGGATCAACAGTAATCG
GmSKS34-qF	TACAAATGGGAGGCGAAGTATGAG
GmSKS34-qR	CCTTCTGTTCCATCAAACCAAGG
GmSKS39-qF	GGGCTATGGCTCTTCTTGCTTCTT
GmSKS39-qR	CATGCACTAAACAGCTGAAACACCC
GmSKS43-qF	CACTTCATCAACATGAAGCTTTCTG
GmSKS43-qR	AAATACTCCATGCCAATGAATAGTGAT
GmSKS45-qF	TTTCAATGTGGAAAACATTACTGTGC
GmSKS45-qR	TATGTGTAACTACTACCAGAAGCTATTGGG
GmSKS46-qF	TTAATGTGGAGGACATTACTGTGCAG
GmSKS46-qR	AAAAATTGAATAATACCGTGCCAATG
GmSKS48-qF	GGCAACCTGTTCAAGGGACC
GmSKS48-qR	TTGAACTTGGAAGTATCTTTGTTCGGATC
GmSKS51-qF	CAGAGAATCATTACCATGAGTTTGTTATC
GmSKS51-qr	ACATCCTTAATCCATGCCAGTGG
GmSKS52-qF	CTTTGACGACAATGAAGATTATCCAC
GmSKS52-qR	AGATGTTGTATGGTCCAGCATTGA
GmSKS67-qF	AGGTGTTGTAGAGAGGATACAGCGAG
GmSKS67-qR	TGCTTGAACACAATCTATTAGTTTGTTTAG
GmSKS71-qF	ATGTCGATTCACTGGCATGGAC
GmSKS71-qR	GTTGTTCCACCATTCACCTAGGAG
GmSKS72-qF	AATTCTGCTAGGAGAATGGTGGC
GmSKS72-qR	AATGTATGTTTCTCTGAGCAAGGAAAG
GmSKS73-qF1	CACATATATTAAACTGAACGAAGTTGTCC
GmSKS73-qR1	TTCTTTACTTGAATATCAAATTGGTATTTC
GmSKS77-qF	GGTTGCAATCCGATTCCTTG
GmSKS77-qR	CAAATGGTGTGGAAATGAAGG

## Sheet: Sheet2
Schedule S2 Physicochemical properties of SKS gene family in soybean
Gene name	Gene ID	Protein length/aa	Molecular weight/kDa	PI	Instability index	Aliphatic index
GmSKS1	Glyma.06G019800	547	60813	9.38	32.87	85.69
GmSKS2	Glyma.04G019500	547	60677.9	9.42	31.85	84.81
GmSKS3	Glyma.17G261500	541	59959.7	8.83	33.52	88.24
GmSKS4	Glyma.14G223000	547	60830.8	9.08	32.64	84.24
GmSKS5	Glyma.12G023300	544	61051.5	9.46	41.15	86.34
GmSKS6	Glyma.11G097300	547	61503	9.36	41.36	86.03
GmSKS7	Glyma.12G192800	536	59726.2	6.86	45.2	80.71
GmSKS8	Glyma.06G307100	537	60120.8	7.63	36.81	81.96
GmSKS9	Glyma.12G097700	537	60220.8	6.83	40.31	81.25
GmSKS10	Glyma.07G261800	547	61959.4	9.55	42.52	81.39
GmSKS11	Glyma.17G012300	549	62064.5	9.46	42.44	81.8
GmSKS12	Glyma.17G180400	541	60333.2	8.48	35.53	89.5
GmSKS13	Glyma.05G082700	425	47723.8	9.35	34.25	80.26
GmSKS14	Glyma.01G183100	540	60379.4	8.77	28.39	87.89
GmSKS15	Glyma.11G059200	537	60246.3	8.88	29.5	86.2
GmSKS16	Glyma.11G256700	552	62111.9	8.97	36.79	84.18
GmSKS17	Glyma.07G225400	552	61888.5	8.96	41.3	81.72
GmSKS18	Glyma.20G025200	557	62652.5	9.14	31.85	82.23
GmSKS19	Glyma.07G225300	550	61539.2	9.08	34.02	83.29
GmSKS20	Glyma.08G343500	637	71749.3	6.19	35.12	88.07
GmSKS21	Glyma.17G138300	592	66723.6	9.28	34.15	83.78
GmSKS22	Glyma.05G056100	597	67145.9	9.09	31.71	81.93
GmSKS23	Glyma.04G119600	592	65989.7	6.9	30.74	84.27
GmSKS24	Glyma.06G318800	591	65687.4	6.47	31.72	86.41
GmSKS25	Glyma.09G132400	523	58489.4	5.2	38.62	80.29
GmSKS26	Glyma.20G192800	598	66247.4	4.95	37.7	83.61
GmSKS27	Glyma.20G192900	603	66286.9	5.33	47.99	74.84
GmSKS28	Glyma.10G197300	622	68225.8	5.33	37.35	86.35
GmSKS29	Glyma.13G076900	576	64375.8	8.69	30.74	83.96
GmSKS30	Glyma.20G051900	575	64177.4	8.45	34.53	85.97
GmSKS31	Glyma.20G051600	442	49441.4	7.33	27.25	84.91
GmSKS32	Glyma.20G051700	574	64191.4	7.13	30.59	85.57
GmSKS33	Glyma.14G041300	581	65292.5	8.68	35.69	82.41
GmSKS34	Glyma.08G138900	448	50654.4	8.17	39.46	76.52
GmSKS35	Glyma.U040600	577	65273	7.34	40.81	78.01
GmSKS36	Glyma.07G054100	572	64035.5	7.63	33.34	86.35
GmSKS37	Glyma.07G054200	572	64096.5	8.72	33.42	82.95
GmSKS38	Glyma.18G193200	544	59793	6.33	41.35	80.07
GmSKS39	Glyma.07G142400	572	63025.2	8.66	32.82	80.42
GmSKS40	Glyma.18G193300	388	43087.5	8.09	38.29	85.64
GmSKS41	Glyma.07G142500	573	63860.1	8.79	34.97	80.61
GmSKS42	Glyma.18G193400	571	64252.9	8.59	28.48	83.61
GmSKS43	Glyma.07G142600	570	63930.6	8.71	27.52	84.46
GmSKS44	Glyma.01G108200	567	62552.6	5.58	32.18	86.3
GmSKS45	Glyma.U027400	571	63410.1	6.51	33.36	83.8
GmSKS46	Glyma.U027300	600	67074.4	6.79	29.27	85.92
GmSKS47	Glyma.02G261600	569	62620.2	6.97	32.08	83.94
GmSKS48	Glyma.14G056100	569	62633.2	6.76	30.21	82.57
GmSKS49	Glyma.18G023600	589	64993.4	9.32	34.46	82.73
GmSKS50	Glyma.11G233400	587	64754.1	9.24	32.29	83.19
GmSKS51	Glyma.14G198900	575	63299.5	9.04	30.48	84.63
GmSKS52	Glyma.02G231600	575	63054.2	8.98	28.59	85.46
GmSKS53	Glyma.18G057200	573	63432.8	8.94	35.52	83.66
GmSKS54	Glyma.11G164000	573	63472.9	9.11	33.89	85.72
GmSKS55	Glyma.11G236800	568	63124.7	5.96	37.45	78.06
GmSKS56	Glyma.16G158400	566	63868.8	7.67	32.26	79.05
GmSKS57	Glyma.10G219100	564	63296.3	8.62	35.31	79.8
GmSKS58	Glyma.20G172700	565	63324.1	9.05	35.53	78.12
GmSKS59	Glyma.10G219200	565	63070.7	6.34	37.86	79.68
GmSKS60	Glyma.20G172600	566	63205.7	6.41	35.03	80.76
GmSKS61	Glyma.12G121700	556	61173.8	9.34	26.1	92.9
GmSKS62	Glyma.06G284300	396	43729.8	8.91	28.92	101.41
GmSKS63	Glyma.18G065100	556	61316.1	9.41	28.19	90.09
GmSKS64	Glyma.02G224800	557	61357.9	9.41	28.35	90.75
GmSKS65	Glyma.14G191500	557	61305.8	9.45	28.32	88.65
GmSKS66	Glyma.18G197400	533	58013.2	8.78	27.39	89.57
GmSKS67	Glyma.01G112600	557	61144.5	9.14	29.94	92.87
GmSKS68	Glyma.03G077900	557	61150.6	9.1	31.09	93.41
GmSKS69	Glyma.14G062300	554	61347.3	7.68	30.01	89.37
GmSKS70	Glyma.01G173500	561	61859.8	8.08	36.61	84.26
GmSKS71	Glyma.11G069600	562	62447.6	8.5	38.69	84.31
GmSKS72	Glyma.01G173600	564	62548.8	8.85	32.86	82.29
GmSKS73	Glyma.11G069500	564	62462.6	8.76	33.41	84.54
GmSKS74	Glyma.07G134100	584	65179.6	9.94	29.51	81.46
GmSKS75	Glyma.18G183700	584	65012.5	9.96	31.15	81.3
GmSKS76	Glyma.08G353500	581	64826.1	9.93	29.37	84.41
GmSKS77	Glyma.11G137500	586	65101.5	8.87	31.21	80.84
GmSKS78	Glyma.12G060900	590	65611	9.02	31.53	79.61
GmSKS79	Glyma.13G338100	458	50768.1	9.31	35.5	86.99
GmSKS80	Glyma.07G133900	579	64138.4	9.22	31.57	82.14
GmSKS81	Glyma.18G183500	576	64146.4	9.01	29.42	80.03
GmSKS82	Glyma.08G359100	608	67157	8.72	30.15	88.16
GmSKS83	Glyma.18G177400	630	69608.8	8.88	33	85.4
GmSKS84	Glyma.08G359400	440	48810.3	9.14	26.97	98.34
GmSKS85	Glyma.08G359300	578	64121.6	9.07	26	85.5
GmSKS86	Glyma.08G359200	519	57156.6	8.95	30.17	87.15
GmSKS87	Glyma.18G177300	578	63733.2	9.24	26	87.72
GmSKS88	Glyma.18G177200	578	63781.2	9.19	26.2	87.21

## Sheet: Sheet3
Schedule S3 Segmental duplications of SKSs genes in soybean and Ka/Ks ratios analysis
Gene 1	Gene 1	Ka/Ks	Selection pressure
GmSKS67	GmSKS68	0.103362	Purifying selection
GmSKS44	GmSKS39	0.229514	Purifying selection
GmSKS70	GmSKS73	0.131922	Purifying selection
GmSKS14	GmSKS12	0.18524	Purifying selection
GmSKS44	GmSKS38	0.22725	Purifying selection
GmSKS67	GmSKS66	0.193749	Purifying selection
GmSKS52	GmSKS54	0.169092	Purifying selection
GmSKS47	GmSKS50	0.0974055	Purifying selection
GmSKS64	GmSKS65	0.0703542	Purifying selection
GmSKS52	GmSKS51	0.0577834	Purifying selection
GmSKS47	GmSKS48	0.0679573	Purifying selection
GmSKS47	GmSKS49	0.0940398	Purifying selection
GmSKS64	GmSKS63	0.107731	Purifying selection
GmSKS52	GmSKS53	0.169266	Purifying selection
GmSKS68	GmSKS66	0.195638	Purifying selection
GmSKS2	GmSKS1	0.0935358	Purifying selection
GmSKS23	GmSKS24	0.171245	Purifying selection
GmSKS2	GmSKS3	0.116075	Purifying selection
GmSKS22	GmSKS21	0.167082	Purifying selection
GmSKS62	GmSKS61	0.285194	Purifying selection
GmSKS8	GmSKS9	0.106805	Purifying selection
GmSKS8	GmSKS7	0.188507	Purifying selection
GmSKS1	GmSKS3	0.124885	Purifying selection
GmSKS10	GmSKS11	0.0887823	Purifying selection
GmSKS54	GmSKS51	0.20386	Purifying selection
GmSKS54	GmSKS53	0.102074	Purifying selection
GmSKS50	GmSKS49	0.104415	Purifying selection
GmSKS9	GmSKS7	0.170936	Purifying selection
GmSKS78	GmSKS79	0.231699	Purifying selection
GmSKS29	GmSKS31	0.19726	Purifying selection
GmSKS48	GmSKS49	0.101616	Purifying selection
GmSKS65	GmSKS63	0.0964221	Purifying selection
GmSKS51	GmSKS53	0.197122	Purifying selection
GmSKS56	GmSKS60	0.439017	Purifying selection
